# Supplementary material for: Mitogenomic Insights into the Hampala Barb (Hampala macrolepidota) from Sumatra, Indonesia: Characterization, Phylogenetic Placement, and Genetic Diversity
Source: Biomolecules. 2026 Jan 26;16(2):185. doi: 10.3390/biom16020185 (PMC12937876; doi:10.3390/biom16020185)
Supplement: Supplementary file 1 [file biomolecules-16-00185-s001.zip]

Archive with 1 entries (1 files):
- biomolecules-4055776-supplementary.pdf
